# Supplementary material for: Association of Tirzepatide Use With Clinical Outcomes After TAVR in Obese Patients: A Propensity Score–Matched Real-World Study
Source: J Soc Cardiovasc Angiogr Interv. 2026 Apr 23;5(6):105384. doi: 10.1016/j.jscai.2026.105384 (PMC13404063; doi:10.1016/j.jscai.2026.105384)
Supplement: Supplementary Table S1 [file mmc1.xlsx]

## Sheet: Supplemental Covariates w Codes
Supplementary Table 1. Complete List of Covariates and Associated Diagnostic, Procedural, Medication, and Laboratory Codes Used for Cohort Definition and Propensity Score Matching
Category	Variable	Codes	Code Type
Demographics	Age	Derived from patient record	Derived
	Sex	Administrative sex field	Derived
	Race - White	Administrative race field	Derived
	Race - Black	Administrative race field	Derived
Index Procedure	TAVR	CPT: 33361–33369; ICD10-PCS: 02RF37Z, 02RF38Z	CPT/ICD10-PCS
Exposure	Tirzepatide	2386087	RxNorm
Cardiovascular	Heart Failure	I50	ICD10
	Hypertension	I10–I15	ICD10
	Atrial Fibrillation	I48	ICD10
	Ischemic Heart Disease	I20–I25	ICD10
	Stroke history	I63	ICD10
	AV block/BBB	I44	ICD10
Metabolic	Diabetes Mellitus	E08–E13	ICD10
	Obesity	E66	ICD10
	Hyperlipidemia	E78	ICD10
Renal	Chronic Kidney Disease	N18	ICD10
Medications	Beta blockers	C07	ATC
	Diuretics	C03	ATC
	Calcium channel blockers	C08	ATC
	ACE inhibitors	C09A	ATC
	ARB	C09C	ATC
	Antiplatelets	B01AC	ATC
	Anticoagulants	B01A	ATC
	Statins	C10AA	ATC
	SGLT2 inhibitors	A10BK	ATC
	GLP-1 agonists	A10BJ	ATC
Labs	BMI	39156-5	LOINC
	BNP	30934-4	LOINC
	NT-proBNP	33762-6	LOINC
Abbreviations: ACE, angiotensin-converting enzyme; ARB, angiotensin II receptor blocker; ATC, Anatomical Therapeutic Chemical; AV block, atrioventricular block; BBB, bundle branch block; BMI, body mass index; BNP, B-type natriuretic peptide; CKD, chronic kidney disease; CPT, Current Procedural Terminology; DM, diabetes mellitus; GLP-1, glucagon-like peptide-1; ICD-10, International Classification…
